# Supplementary material for: Different Nitrogen Consumption Patterns in Low Temperature Fermentations in the Wine Yeast Saccharomyces cerevisiae
Source: Foods. 2024 Aug 13;13(16):2522. doi: 10.3390/foods13162522 (PMC11354071; doi:10.3390/foods13162522)
Supplement: Supplementary file 1 [file foods-13-02522-s001.zip]

Archive with 1 entries (1 files):
- foods-3135365-supplementary.pdf
